# Supplementary material for: Blood Biomarker Tenascin-C for Detection of Radiation Cardiotoxicity: An Animal Model
Source: J Clin Med. 2026 Jul 21;15(14):5724. doi: 10.3390/jcm15145724 (PMC13413309; doi:10.3390/jcm15145724)
Supplement: Supplementary file 1 [file jcm-15-05724-s001.zip]

Archive with 1 entries (1 files):
- jcm-4404206 -ARRIVE.pdf
